# Supplementary material for: Significance of genomic instability in breast cancer in atomic bomb survivors: analysis of microarray-comparative genomic hybridization
Source: Radiat Oncol. 2011 Dec 7;6:168. doi: 10.1186/1748-717X-6-168 (PMC3280193; doi:10.1186/1748-717X-6-168)
Supplement: Additional file 1 — Table S1. Summary of clinicopathological factors and aCGH Analysis. [file 1748-717X-6-168-S1.XLS]

## Sheet: Supplementary table 1.
Table S1. Summary of Clinicopathological Factors and aCGH Analysis.
		Clinical factors					Results of pathological examinations								Results of aCGH analysis
	Sample	ATD (years)	ATB (years)	Exposure distance (km)	Tumor size (cm)		Histological subtype	ER status	PgR status	Lymph node metastasis	Histological grade*	HER2 amplification (FISH)	C-MYC amplification (FISH)		Numbers†	Total length (bp)§	HER2 amplification (aCGH)	C-MYC amplification (aCGH)	DLRSpread
Atomic bomb suvivors	1	51.6	1.9	1.5	18		solid-tubular carcionma	Negative	Negative	Negative	3	Present	Present		19	106200814	Present	Present	0.44
	2	70.4	24.5	1.1	25		scirrhous carcinoma	Negative	Negative	Positive	3	Present	Present		10	87812674	Absent	Present	0.49
	3	45.4	14.6	1.5	22		scirrhous carcinoma	Negative	Positive	Negative	2	Present	Present		6	87434730	Present	Absent	0.68
	4	49.8	15.9	1.2	10		scirrhous carcinoma	Positive	Positive	Negative	2	Absent	Absent		13	206714547	Absent	Present	0.64
	5	57.9	14.1	1.1	32		papillo-tubular carcinoma	Negative	Negative	Positive	3	Present	Present		22	38631415	Present	Absent	0.76
	6	57.7	12.3	0.5	35		papillo-tubular carcinoma	Positive	Positive	NA	2	Absent	Absent		13	182213060	Absent	Present	0.36
	7	52.1	3.6	1.4	30		papillo-tubular carcinoma	Positive	Positive	Positive	1	Absent	Absent		15	118853360	Absent	Absent	0.56
	8	64.6	14.5	1.1	25		papillo-tubular carcinoma	Negative	Negative	Positive	3	Present	Absent		28	72961820	Present	Absent	0.3
	9	82.8	28.7	1.1	25		papillo-tubular carcinoma	Negative	Negative	Positive	3	Absent	Absent		9	7076941	Absent	Absent	0.52
	10	63.1	12	1.2	15		papillo-tubular carcinoma	Positive	Negative	Positive	3	Absent	Present		7	7848669	Absent	Absent	0.38
	11	62.6	16.5	1.1	38		papillo-tubular carcinoma	Negative	Negative	Positive	3	Present	Present		2	2741612	Present	Absent	0.8
	12	55.9	11.9	1.2	21		scirrhous carcinoma	Negative	Negative	NA	3	NA	Present		9	152206789	Present	Absent	0.4
	13	46.3	8.4	1	25		scirrhous carcinoma	Negative	Positive	Positive	1	Present	NA		10	135708552	Present	Present	0.48
	14	53.8	16.8	1.1	25		papillo-tubular carcinoma	Positive	Positive	Negative	2	NA	Present		6	97831256	Absent	Absent	0.26
	15	55.8	17.8	1.5	25		papillo-tubular carcinoma	Positive	Positive	NA	2	NA	Present		14	393719467	Present	Present	0.39
Control patients	1	69.1	NA	NA	37		solid-tubular carcionma	Negative	Negative	Negative	3	Absent	Absent		1	82380041	Absent	Present	0.32
	2	52	NA	NA	100		scirrhous carcinoma	Negative	Negative	Positive	3	Present	Absent		9	27657722	Present	Absent	0.76
	3	59	NA	NA	33		papillo-tubular carcinoma	Positive	Positive	Positive	1	Absent	Absent		20	20047995	Absent	Absent	1.05
	4	43	NA	NA	45		scirrhous carcinoma	Positive	Positive	Positive	2	Absent	Absent		28	38975722	Absent	Absent	1.04
	5	66	NA	NA	8		solid-tubular carcionma	Negative	Negative	Negative	3	Absent	Present		4	7969221	Absent	Absent	0.58
	6	47.9	NA	NA	22		papillo-tubular carcinoma	Positive	Positive	Positive	1	Absent	Present		2	9199507	Absent	Absent	0.5
	7	62	NA	NA	30		scirrhous carcinoma	Positive	Positive	Negative	2	Absent	Absent		1	4908105	Absent	Absent	0.58
	8	53	NA	NA	15		scirrhous carcinoma	Negative	Negative	NA	2	Present	Absent		1	607921	Absent	Absent	0.52
	9	69	NA	NA	23		papillo-tubular carcinoma	Positive	Positive	NA	2	Absent	Absent		1	1107074	Absent	Absent	0.75
	10	46	NA	NA	18		scirrhous carcinoma	Positive	Positive	Positive	2	Absent	NA		11	201380754	Absent	Present	0.36
	11	43	NA	NA	80		papillo-tubular carcinoma	Negative	Negative	NA	2	Absent	NA		7	69958924	Present	Present	0.52
	12	63.1	NA	NA	43		scirrhous carcinoma	Positive	Positive	Negative	1	Absent	NA		6	263236300	Absent	Absent	0.32
	13	49	NA	NA	17		scirrhous carcinoma	Positive	Positive	NA	2	Absent	NA		14	525839497	Absent	Present	0.39
aCGH indicates array comparative genomic hybridization; ATD, age at the time of diagnosis; ATB, age at the time of the atomic bomb; ER, estrogen receptor; PgR, progesterone receptor; FISH, fluorescence in situ hybridization; DLRSpread, derivative log ratio spread.
*According to the modified Bloom-Richardson system.
† The number of chromosomal aberrant regions.
§ The total length of chromosomal aberrant regions.
